# Supplementary material for: Iridoids Isolation from a Phytochemical Study of the Medicinal Plant Teucrium parviflorum Collected in Iraqi Kurdistan
Source: Molecules. 2022 Sep 13;27(18):5963. doi: 10.3390/molecules27185963 (PMC9502474; doi:10.3390/molecules27185963)
Supplement: Supplementary file 1 [file molecules-27-05963-s001.zip]

Archive with 1 entries (1 files):
- molecules-1877033-supplementary.pdf
